# Supplementary material for: Fermentation-induced variation in heat and oxidative stress phenotypes of Lactococcus lactis MG1363 reveals transcriptome signatures for robustness
Source: Microb Cell Fact. 2014 Nov 4;13:148. doi: 10.1186/s12934-014-0148-6 (PMC4229599; doi:10.1186/s12934-014-0148-6)
Supplement: Additional file 2: — Correlation of fermentation parameters and robustness. Significance of correlation of individual fermentation parameters and robustness phenotypes, indicated by P-values (t-test, significant differences [P <0.05] are underlined). [file 12934_2014_148_MOESM2_ESM.xlsx]

## Sheet: Sheet1
	salt	pH	T 27 vs. 30°C	T 27 vs. 35°C	T 30 vs. 35°C	oxygen
30 min heat stress	0.828	0.546	0.887	0.198	0.141	0.007
60 min heat stress	0.991	0.649	0.691	0.127	0.056	0.064
30 min oxidative stress	0.158	0.552	0.414	0.047	0.155	0.22
60 min oxidative stress	0.214	0.8	0.978	0.068	0.054	0.079
