# Supplementary material for: Fermentation-induced variation in heat and oxidative stress phenotypes of Lactococcus lactis MG1363 reveals transcriptome signatures for robustness
Source: Microb Cell Fact. 2014 Nov 4;13:148. doi: 10.1186/s12934-014-0148-6 (PMC4229599; doi:10.1186/s12934-014-0148-6)
Supplement: Additional file 3: — Plots of gene expression and robustness levels. Expression levels of all genes plotted against survival after 30 and 60 minutes heat and oxidative stress (A: genes llmg_0001 to llmg_1229, B: genes llmg_1230 to llmg_2563). Survival is expressed as the difference of log CFU/ml after stress and before stress. Numbers indicate fermentations as presented in Table 1. P-values above the plots indicate significance of correlation (assessed by a linear model). [file 12934_2014_148_MOESM3_ESM.zip]

Archive with 2,370 entries (2,370 files):
- Additional File 3A/llmg_0001_real_dat.png
- Additional File 3A/llmg_0002_real_dat.png
- Additional File 3A/llmg_0003_real_dat.png
- Additional File 3A/llmg_0004_real_dat.png
- Additional File 3A/llmg_0005_real_dat.png
- Additional File 3A/llmg_0006_real_dat.png
- Additional File 3A/llmg_0007_real_dat.png
- Additional File 3A/llmg_0008_real_dat.png
- Additional File 3A/llmg_0009_real_dat.png
- Additional File 3A/llmg_0010_real_dat.png
- Additional File 3A/llmg_0011_real_dat.png
- Additional File 3A/llmg_0012_real_dat.png
- Additional File 3A/llmg_0013_real_dat.png
- Additional File 3A/llmg_0015_real_dat.png
- Additional File 3A/llmg_0016_real_dat.png
- Additional File 3A/llmg_0017_real_dat.png
- Additional File 3A/llmg_0018_real_dat.png
- Additional File 3A/llmg_0019_real_dat.png
- Additional File 3A/llmg_0020_real_dat.png
- Additional File 3A/llmg_0021_real_dat.png
- Additional File 3A/llmg_0022_real_dat.png
- Additional File 3A/llmg_0023_real_dat.png
- Additional File 3A/llmg_0024_real_dat.png
- Additional File 3A/llmg_0025_real_dat.png
- Additional File 3A/llmg_0026_real_dat.png
- Additional File 3A/llmg_0027_real_dat.png
- Additional File 3A/llmg_0028_real_dat.png
- Additional File 3A/llmg_0029_real_dat.png
- Additional File 3A/llmg_0030_real_dat.png
- Additional File 3A/llmg_0031_real_dat.png
- Additional File 3A/llmg_0032_real_dat.png
- Additional File 3A/llmg_0033_real_dat.png
- Additional File 3A/llmg_0034_real_dat.png
- Additional File 3A/llmg_0035_real_dat.png
- Additional File 3A/llmg_0036_real_dat.png
- Additional File 3A/llmg_0037_real_dat.png
- Additional File 3A/llmg_0038_real_dat.png
- Additional File 3A/llmg_0039_real_dat.png
- Additional File 3A/llmg_0040_real_dat.png
- Additional File 3A/llmg_0041_real_dat.png
- Additional File 3A/llmg_0042_real_dat.png
- Additional File 3A/llmg_0043_real_dat.png
- Additional File 3A/llmg_0044_real_dat.png
- Additional File 3A/llmg_0045_real_dat.png
- Additional File 3A/llmg_0046_real_dat.png
- Additional File 3A/llmg_0047_real_dat.png
- Additional File 3A/llmg_0048_real_dat.png
- Additional File 3A/llmg_0051_real_dat.png
- Additional File 3A/llmg_0052_real_dat.png
- Additional File 3A/llmg_0053_real_dat.png
- Additional File 3A/llmg_0054_real_dat.png
- Additional File 3A/llmg_0055_real_dat.png
- Additional File 3A/llmg_0056_real_dat.png
- Additional File 3A/llmg_0057_real_dat.png
- Additional File 3A/llmg_0059_real_dat.png
- Additional File 3A/llmg_0060_real_dat.png
- Additional File 3A/llmg_0061_real_dat.png
- Additional File 3A/llmg_0062_real_dat.png
- Additional File 3A/llmg_0063_real_dat.png
- Additional File 3A/llmg_0065_real_dat.png
- Additional File 3A/llmg_0066_real_dat.png
- Additional File 3A/llmg_0067_real_dat.png
- Additional File 3A/llmg_0069_real_dat.png
- Additional File 3A/llmg_0070_real_dat.png
- Additional File 3A/llmg_0071_real_dat.png
- Additional File 3A/llmg_0072_real_dat.png
- Additional File 3A/llmg_0073_real_dat.png
- Additional File 3A/llmg_0074_real_dat.png
- Additional File 3A/llmg_0075_real_dat.png
- Additional File 3A/llmg_0076_real_dat.png
- Additional File 3A/llmg_0077_real_dat.png
- Additional File 3A/llmg_0078_real_dat.png
- Additional File 3A/llmg_0079_real_dat.png
- Additional File 3A/llmg_0080_real_dat.png
- Additional File 3A/llmg_0081_real_dat.png
- Additional File 3A/llmg_0082_real_dat.png
- Additional File 3A/llmg_0083_real_dat.png
- Additional File 3A/llmg_0084_real_dat.png
- Additional File 3A/llmg_0085_real_dat.png
- Additional File 3A/llmg_0086_real_dat.png
- Additional File 3A/llmg_0087_real_dat.png
- Additional File 3A/llmg_0089_real_dat.png
- Additional File 3A/llmg_0090_real_dat.png
- Additional File 3A/llmg_0091_real_dat.png
- Additional File 3A/llmg_0092_real_dat.png
- Additional File 3A/llmg_0093_real_dat.png
- Additional File 3A/llmg_0094_real_dat.png
- Additional File 3A/llmg_0095_real_dat.png
- Additional File 3A/llmg_0096_real_dat.png
- Additional File 3A/llmg_0097_real_dat.png
- Additional File 3A/llmg_0098_real_dat.png
- Additional File 3A/llmg_0099_real_dat.png
- Additional File 3A/llmg_0100_real_dat.png
- Additional File 3A/llmg_0101_real_dat.png
- Additional File 3A/llmg_0102_real_dat.png
- Additional File 3A/llmg_0103_real_dat.png
- Additional File 3A/llmg_0104_real_dat.png
- Additional File 3A/llmg_0105_real_dat.png
- Additional File 3A/llmg_0106_real_dat.png
- Additional File 3A/llmg_0107_real_dat.png
- Additional File 3A/llmg_0108_real_dat.png
- Additional File 3A/llmg_0109_real_dat.png
- Additional File 3A/llmg_0110_real_dat.png
- Additional File 3A/llmg_0111_real_dat.png
- Additional File 3A/llmg_0112_real_dat.png
- Additional File 3A/llmg_0113_real_dat.png
- Additional File 3A/llmg_0114_real_dat.png
- Additional File 3A/llmg_0115_real_dat.png
- Additional File 3A/llmg_0116_real_dat.png
- Additional File 3A/llmg_0117_real_dat.png
- Additional File 3A/llmg_0118_real_dat.png
- Additional File 3A/llmg_0119_real_dat.png
- Additional File 3A/llmg_0120_real_dat.png
- Additional File 3A/llmg_0123_real_dat.png
- Additional File 3A/llmg_0124_real_dat.png
- Additional File 3A/llmg_0125_real_dat.png
- Additional File 3A/llmg_0126_real_dat.png
- Additional File 3A/llmg_0127_real_dat.png
- Additional File 3A/llmg_0128_real_dat.png
- Additional File 3A/llmg_0129_real_dat.png
- Additional File 3A/llmg_0130_real_dat.png
- Additional File 3A/llmg_0131_real_dat.png
- Additional File 3A/llmg_0132_real_dat.png
- Additional File 3A/llmg_0133_real_dat.png
- Additional File 3A/llmg_0134_real_dat.png
- Additional File 3A/llmg_0135_real_dat.png
- Additional File 3A/llmg_0136_real_dat.png
- Additional File 3A/llmg_0137_real_dat.png
- Additional File 3A/llmg_0138_real_dat.png
- Additional File 3A/llmg_0139_real_dat.png
- Additional File 3A/llmg_0140_real_dat.png
- Additional File 3A/llmg_0141_real_dat.png
- Additional File 3A/llmg_0142_real_dat.png
- Additional File 3A/llmg_0143_real_dat.png
- Additional File 3A/llmg_0144_real_dat.png
- Additional File 3A/llmg_0145_real_dat.png
- Additional File 3A/llmg_0146_real_dat.png
- Additional File 3A/llmg_0147_real_dat.png
- Additional File 3A/llmg_0148_real_dat.png
- Additional File 3A/llmg_0149_real_dat.png
- Additional File 3A/llmg_0150_real_dat.png
- Additional File 3A/llmg_0151_real_dat.png
- Additional File 3A/llmg_0152_real_dat.png
- Additional File 3A/llmg_0153_real_dat.png
- Additional File 3A/llmg_0154_real_dat.png
- Additional File 3A/llmg_0155_real_dat.png
- Additional File 3A/llmg_0156_real_dat.png
- Additional File 3A/llmg_0157_real_dat.png
- Additional File 3A/llmg_0158_real_dat.png
- Additional File 3A/llmg_0159_real_dat.png
- Additional File 3A/llmg_0160_real_dat.png
- Additional File 3A/llmg_0161_real_dat.png
- Additional File 3A/llmg_0162_real_dat.png
- Additional File 3A/llmg_0163_real_dat.png
- Additional File 3A/llmg_0164_real_dat.png
- Additional File 3A/llmg_0165_real_dat.png
- Additional File 3A/llmg_0167_real_dat.png
- Additional File 3A/llmg_0168_real_dat.png
- Additional File 3A/llmg_0169_real_dat.png
- Additional File 3A/llmg_0170_real_dat.png
- Additional File 3A/llmg_0171_real_dat.png
- Additional File 3A/llmg_0172_real_dat.png
- Additional File 3A/llmg_0173_real_dat.png
- Additional File 3A/llmg_0174_real_dat.png
- Additional File 3A/llmg_0175_real_dat.png
- Additional File 3A/llmg_0176_real_dat.png
- Additional File 3A/llmg_0177_real_dat.png
- Additional File 3A/llmg_0178_real_dat.png
- Additional File 3A/llmg_0180_real_dat.png
- Additional File 3A/llmg_0181_real_dat.png
- Additional File 3A/llmg_0182_real_dat.png
- Additional File 3A/llmg_0183_real_dat.png
- Additional File 3A/llmg_0184_real_dat.png
- Additional File 3A/llmg_0185_real_dat.png
- Additional File 3A/llmg_0186_real_dat.png
- Additional File 3A/llmg_0187_real_dat.png
- Additional File 3A/llmg_0188_real_dat.png
- Additional File 3A/llmg_0189_real_dat.png
- Additional File 3A/llmg_0190_real_dat.png
- Additional File 3A/llmg_0191_real_dat.png
- Additional File 3A/llmg_0192_real_dat.png
- Additional File 3A/llmg_0193_real_dat.png
- Additional File 3A/llmg_0194_real_dat.png
- Additional File 3A/llmg_0195_real_dat.png
- Additional File 3A/llmg_0196_real_dat.png
- Additional File 3A/llmg_0197_real_dat.png
- Additional File 3A/llmg_0198_real_dat.png
- Additional File 3A/llmg_0199_real_dat.png
- Additional File 3A/llmg_0200_real_dat.png
- Additional File 3A/llmg_0201_real_dat.png
- Additional File 3A/llmg_0202_real_dat.png
- Additional File 3A/llmg_0203_real_dat.png
- Additional File 3A/llmg_0204_real_dat.png
- Additional File 3A/llmg_0205_real_dat.png
- Additional File 3A/llmg_0206_real_dat.png
- Additional File 3A/llmg_0207_real_dat.png
- Additional File 3A/llmg_0208_real_dat.png
- Additional File 3A/llmg_0209_real_dat.png
- Additional File 3A/llmg_0210_real_dat.png
- Additional File 3A/llmg_0211_real_dat.png
- Additional File 3A/llmg_0212_real_dat.png
- Additional File 3A/llmg_0213_real_dat.png
- Additional File 3A/llmg_0214_real_dat.png
- Additional File 3A/llmg_0215_real_dat.png
- Additional File 3A/llmg_0216_real_dat.png
- Additional File 3A/llmg_0217_real_dat.png
- Additional File 3A/llmg_0218_real_dat.png
- Additional File 3A/llmg_0219_real_dat.png
- Additional File 3A/llmg_0220_real_dat.png
- Additional File 3A/llmg_0221_real_dat.png
- Additional File 3A/llmg_0222_real_dat.png
- Additional File 3A/llmg_0223_real_dat.png
- Additional File 3A/llmg_0224_real_dat.png
- Additional File 3A/llmg_0225_real_dat.png
- Additional File 3A/llmg_0226_real_dat.png
- Additional File 3A/llmg_0227_real_dat.png
- Additional File 3A/llmg_0228_real_dat.png
- Additional File 3A/llmg_0229_real_dat.png
- Additional File 3A/llmg_0230_real_dat.png
- Additional File 3A/llmg_0231_real_dat.png
- Additional File 3A/llmg_0232_real_dat.png
- Additional File 3A/llmg_0233_real_dat.png
- Additional File 3A/llmg_0234_real_dat.png
- Additional File 3A/llmg_0235_real_dat.png
- Additional File 3A/llmg_0236_real_dat.png
- Additional File 3A/llmg_0237_real_dat.png
- Additional File 3A/llmg_0238_real_dat.png
- Additional File 3A/llmg_0239_real_dat.png
- Additional File 3A/llmg_0240_real_dat.png
- Additional File 3A/llmg_0241_real_dat.png
- Additional File 3A/llmg_0242_real_dat.png
- Additional File 3A/llmg_0244_real_dat.png
- Additional File 3A/llmg_0245_real_dat.png
- Additional File 3A/llmg_0246_real_dat.png
- Additional File 3A/llmg_0247_real_dat.png
- Additional File 3A/llmg_0248_real_dat.png
- Additional File 3A/llmg_0249_real_dat.png
- Additional File 3A/llmg_0250_real_dat.png
- Additional File 3A/llmg_0251_real_dat.png
- Additional File 3A/llmg_0252_real_dat.png
- Additional File 3A/llmg_0253_real_dat.png
- Additional File 3A/llmg_0254_real_dat.png
- Additional File 3A/llmg_0255_real_dat.png
- Additional File 3A/llmg_0257_real_dat.png
- Additional File 3A/llmg_0258_real_dat.png
- Additional File 3A/llmg_0260_real_dat.png
- Additional File 3A/llmg_0262_real_dat.png
- Additional File 3A/llmg_0263_real_dat.png
- Additional File 3A/llmg_0264_real_dat.png
- Additional File 3A/llmg_0265_real_dat.png
- Additional File 3A/llmg_0266_real_dat.png
- Additional File 3A/llmg_0267_real_dat.png
- Additional File 3A/llmg_0268_real_dat.png
- Additional File 3A/llmg_0269_real_dat.png
- Additional File 3A/llmg_0270_real_dat.png
- Additional File 3A/llmg_0271_real_dat.png
- Additional File 3A/llmg_0272_real_dat.png
- Additional File 3A/llmg_0273_real_dat.png
- Additional File 3A/llmg_0274_real_dat.png
- Additional File 3A/llmg_0275_real_dat.png
- Additional File 3A/llmg_0276_real_dat.png
- Additional File 3A/llmg_0277_real_dat.png
- Additional File 3A/llmg_0278_real_dat.png
- Additional File 3A/llmg_0279_real_dat.png
- Additional File 3A/llmg_0280_real_dat.png
- Additional File 3A/llmg_0281_real_dat.png
- Additional File 3A/llmg_0282_real_dat.png
- Additional File 3A/llmg_0283_real_dat.png
- Additional File 3A/llmg_0284_real_dat.png
- Additional File 3A/llmg_0286_real_dat.png
- Additional File 3A/llmg_0287_real_dat.png
- Additional File 3A/llmg_0288_real_dat.png
- Additional File 3A/llmg_0289_real_dat.png
- Additional File 3A/llmg_0290_real_dat.png
- Additional File 3A/llmg_0291_real_dat.png
- Additional File 3A/llmg_0292_real_dat.png
- Additional File 3A/llmg_0293_real_dat.png
- Additional File 3A/llmg_0294_real_dat.png
- Additional File 3A/llmg_0295_real_dat.png
- Additional File 3A/llmg_0296_real_dat.png
- Additional File 3A/llmg_0297_real_dat.png
- Additional File 3A/llmg_0298_real_dat.png
- Additional File 3A/llmg_0299_real_dat.png
- Additional File 3A/llmg_0300_real_dat.png
- Additional File 3A/llmg_0301_real_dat.png
- Additional File 3A/llmg_0302_real_dat.png
- Additional File 3A/llmg_0304_real_dat.png
- Additional File 3A/llmg_0305_real_dat.png
- Additional File 3A/llmg_0306_real_dat.png
- Additional File 3A/llmg_0307_real_dat.png
- Additional File 3A/llmg_0308_real_dat.png
- Additional File 3A/llmg_0309_real_dat.png
- Additional File 3A/llmg_0310_real_dat.png
- Additional File 3A/llmg_0311_real_dat.png
- Additional File 3A/llmg_0312_real_dat.png
- Additional File 3A/llmg_0313_real_dat.png
- Additional File 3A/llmg_0314_real_dat.png
- Additional File 3A/llmg_0315_real_dat.png
- Additional File 3A/llmg_0316_real_dat.png
- Additional File 3A/llmg_0317_real_dat.png
[truncated: 2,070 more entries]
